# Supplementary material for: Sensory Quality Evaluation of Korla Pear from Different Orchards and Analysis of Their Primary and Volatile Metabolites
Source: Molecules. 2020 Nov 27;25(23):5567. doi: 10.3390/molecules25235567 (PMC7730618; doi:10.3390/molecules25235567)
Supplement: Supplementary file 1 [file molecules-25-05567-s001.zip]

Archive with 1 entries (1 files):
- molecules-964868-last.xlsx
