# Supplementary material for: Sensory Quality Evaluation of Korla Pear from Different Orchards and Analysis of Their Primary and Volatile Metabolites
Source: Molecules. 2020 Nov 27;25(23):5567. doi: 10.3390/molecules25235567 (PMC7730618; doi:10.3390/molecules25235567)
Supplement: Supplementary file 1 [file molecules-25-05567-s001.zip › molecules-964868-last.xlsx]

## Sheet: Table S1
Supplemental Table 1. Sensory scores for pear samples and the corresponding triplets
Sensory quality attributes	Poor	Fair	Medium	Good	Excellent	Triplets for sensory scores
2018
Peel color
S1	1	1	10	7	1	S1C=(57.50 23.75 23.75)
S2	1	5	9	4	1	S2C=(48.75 23.75 23.75)
S3	1	4	11	3	1	S3C=(48.75 23.75 23.75)
S4	2	2	6	10	0	S4C=(55.00 22.50 25.00)
S5	0	2	8	7	3	S5C=(63.75 25.00 21.25)
S6	1	2	9	8	0	S6C=(55.00 23.75 25.00)
S7	0	5	4	9	2	S7C=(60.00 25.00 22.50)
S8	0	3	10	7	0	S8C=(55.00 25.00 25.00)
S9	1	0	7	7	5	S9C=(68.75 23.75 18.75)
S10	0	2	7	9	2	S10C=(63.75 25.00 22.50)
S11	2	2	6	9	1	S11C=(56.25 22.50 23.75)
S12	0	2	9	6	3	S12C=(62.50 25.00 21.25)
Fruit shape
S1	0	4	5	9	2	S1S=(61.25 25.00 22.50)
S2	1	2	6	9	2	S2S=(61.25 23.75 22.50)
S3	2	5	4	7	2	S3S=(52.50 22.50 22.50)
S4	1	3	4	7	5	S4S=(65.00 23.75 18.75)
S5	0	2	6	9	3	S5S=(66.25 25.00 21.25)
S6	1	4	5	10	0	S6S=(55.00 23.75 25.00)
S7	0	1	11	8	0	S7S=(58.75 25.00 25.00)
S8	3	5	6	5	1	S8S=(45.00 21.25 23.75)
S9	0	2	9	8	1	S9S=(60.00 25.00 23.75)
S10	1	5	9	5	0	S10S=(47.50 23.75 25.00)
S11	3	2	6	5	4	S11S=(56.25 21.25 20.00)
S12	1	5	4	7	3	S12S=(57.50 23.75 21.25)
Fruit size
S1	0	4	6	8	2	S1D=(60.00 25.00 22.50)
S2	0	0	7	9	4	S2D=(71.25 25.00 20.00)
S3	0	4	8	4	4	S3D=(60.00 25.00 20.00)
S4	1	1	7	6	5	S4D=(66.25 23.75 18.75)
S5	0	2	4	6	8	S5D=(75.00 25.00 15.00)
S6	2	3	8	6	1	S6D=(51.25 22.50 23.75)
S7	0	2	6	11	1	S7D=(63.75 25.00 23.75)
S8	1	4	7	6	2	S8D=(55.00 23.75 22.50)
S9	1	4	8	4	3	S9D=(55.00 23.75 21.25)
S10	2	1	7	5	5	S10D=(62.50 22.50 18.75)
S11	1	5	5	9	0	S11D=(52.50 23.75 25.00)
S12	0	6	6	7	1	S12D=(53.75 25.00 23.75)
Aroma
S1	1	2	11	4	2	S1A=(55.00 23.75 22.50)
S2	1	5	9	3	2	S2A=(50.00 23.75 22.50)
S3	2	4	7	4	3	S3A=(52.50 22.50 21.25)
S4	1	1	12	4	2	S4A=(56.25 23.75 22.50)
S5	1	3	7	6	3	S5A=(58.75 23.75 21.25)
S6	1	4	7	6	2	S6A=(55.00 23.75 22.50)
S7	1	7	8	3	1	S7A=(45.00 23.75 23.75)
S8	1	10	2	6	1	S8A=(45.00 23.75 23.75)
S9	0	4	9	5	2	S9A=(56.25 25.00 22.50)
S10	2	3	7	8	0	S10A=(51.25 22.50 25.00)
S11	2	5	3	9	1	S11A=(52.50 22.50 23.75)
S12	0	2	9	8	1	S12A=(60.00 25.00 23.75)
Mouth feel
S1	0	1	2	11	6	S1T=(77.50 25.00 17.50)
S2	0	3	6	8	3	S2T=(63.75 25.00 21.25)
S3	0	3	5	7	5	S3T=(67.50 25.00 18.75)
S4	1	2	4	8	5	S4T=(67.50 23.75 18.75)
S5	1	2	3	3	11	S5T=(76.25 23.75 11.25)
S6	0	1	6	9	4	S6T=(70.00 25.00 20.00)
S7	0	0	6	7	7	S7T=(76.25 25.00 16.25)
S8	3	3	5	4	5	S8T=(56.25 21.25 18.75)
S9	2	3	7	7	1	S9T=(52.50 22.50 23.75)
S10	1	1	4	11	3	S10T=(67.50 23.75 21.25)
S11	0	0	4	9	7	S11T=(78.75 25.00 16.25)
S12	0	0	2	10	8	S12T=(82.50 25.00 15.00)
2019
Peel color
S1	0	5	10	2	1	S1C=(48.61 25.00 23.61)
S2	0	2	15	11	1	S2C=(59.48 25.00 24.14)
S3	0	3	9	6	0	S3C=(54.17 25.00 25.00)
S4	4	2	7	4	1	S4C=(44.44 19.44 23.61)
S5	1	1	10	5	1	S5C=(55.56 23.61 23.61)
S6	2	6	13	7	1	S6C=(49.14 23.28 24.14)
S7	1	5	8	3	1	S7C=(47.22 23.61 23.61)
S8	1	5	17	5	1	S8C=(50.00 24.14 24.14)
S9	0	5	11	10	3	S9C=(59.48 25.00 22.41)
S10	1	7	7	12	2	S10C=(56.03 24.14 23.28)
S11	0	3	6	7	2	S11C=(61.11 25.00 22.22)
S12	0	9	7	11	2	S12C=(55.17 25.00 23.28)
Fruit shape
S1	0	5	9	4	0	S1S=(48.61 25.00 25.00)
S2	1	5	6	12	5	S2S=(62.93 24.14 20.69)
S3	0	1	6	8	3	S3S=(68.06 25.00 20.83)
S4	3	8	4	2	1	S4S=(36.11 20.83 23.61)
S5	0	2	6	6	4	S5S=(66.67 25.00 19.44)
S6	3	7	8	10	1	S6S=(49.14 22.41 24.14)
S7	0	5	5	7	1	S7S=(55.56 25.00 23.61)
S8	1	6	12	7	3	S8S=(54.31 24.14 22.41)
S9	0	6	6	14	3	S9S=(62.07 25.00 22.41)
S10	1	4	13	9	2	S10S=(56.03 24.14 23.28)
S11	2	4	4	8	0	S11S=(50.00 22.22 25.00)
S12	0	7	10	8	4	S12S=(57.76 25.00 21.55)
Fruit size
S1	0	4	7	7	0	S1D=(54.17 25.00 25.00)
S2	0	4	10	11	4	S2D=(62.93 25.00 21.55)
S3	0	2	7	8	1	S3D=(61.11 25.00 23.61)
S4	0	2	8	7	1	S4D=(59.72 25.00 23.61)
S5	1	1	8	7	1	S5D=(58.33 23.61 23.61)
S6	1	9	6	10	3	S6D=(54.31 24.14 22.41)
S7	1	3	8	5	1	S7D=(52.78 23.61 23.61)
S8	0	4	11	11	3	S8D=(61.21 25.00 22.41)
S9	1	5	8	13	2	S9D=(58.62 24.14 23.28)
S10	0	2	13	7	7	S10D=(66.38 25.00 18.97)
S11	2	3	7	5	1	S11D=(50.00 22.22 23.61)
S12	3	7	12	5	2	S12D=(46.55 22.41 23.28)
Aroma
S1	3	3	6	6	0	S1A=(45.83 20.83 25.00)
S2	0	9	8	11	1	S2A=(53.45 25.00 24.14)
S3	1	10	3	4	0	S3A=(38.89 23.61 25.00)
S4	1	6	6	2	3	S4A=(50.00 23.61 20.83)
S5	3	7	5	3	0	S5A=(36.11 20.83 25.00)
S6	4	10	8	6	1	S6A=(41.38 21.55 24.14)
S7	1	12	4	1	0	S7A=(31.94 23.61 25.00)
S8	4	9	11	4	1	S8A=(40.52 21.55 24.14)
S9	2	10	12	4	1	S9A=(43.10 23.28 24.14)
S10	4	8	8	8	1	S10A=(44.83 21.55 24.14)
S11	2	5	7	2	2	S11A=(45.83 22.22 22.22)
S12	0	8	4	13	4	S12A=(61.21 25.00 21.55)
Mouth feel
S1	1	2	3	9	3	S1T=(65.28 23.61 20.83)
S2	0	1	5	16	7	S2T=(75.00 25.00 18.97)
S3	0	2	8	7	1	S3T=(59.72 25.00 23.61)
S4	1	5	4	3	5	S4T=(58.33 23.61 18.06)
S5	1	1	7	7	2	S5T=(61.11 23.61 22.22)
S6	3	4	11	8	3	S6T=(53.45 22.41 22.41)
S7	0	3	7	5	3	S7T=(61.11 25.00 20.83)
S8	3	6	11	8	1	S8T=(48.28 22.41 24.14)
S9	2	2	11	8	6	S9T=(62.07 23.28 19.83)
S10	3	6	8	10	2	S10T=(51.72 22.41 23.28)
S11	0	0	3	9	6	S11T=(79.17 25.00 16.67)
S12	0	1	10	9	9	S12T=(72.41 25.00 17.24)

## Sheet: Table S2
Supplemental Table 2. Preferences given by panelists and corresponding triplets for relative weightage
Quality attributes	NI	SI	IM	HI	EI	Triplets for attributes scores	Triplets for relative weightage
2018
Peel color	0	12	33	14	1	QC=(51.67 25.00 24.58)	QCr=(0.173 0.084 0.082)
Fruit shape	5	21	19	14	1	QS=(43.75 22.92 24.58)	QSr=(0.146 0.077 0.082)
Fruit size	6	21	26	5	2	QD=(40.00 22.50 24.17)	QDr=(0.134 0.075 0.081)
Aroma	0	5	22	20	13	QA=(67.08 25.00 19.58)	QAr=(0.225 0.084 0.066)
Mouth feel	0	0	0	9	51	QT=(96.25 25.00 3.75)	QTr=(0.322 0.084 0.013)
2019
Peel color	2	13	20	13	0	QC=(47.92 19.17 20.00)	QCr=(0.169 0.068 0.071)
Fruit shape	4	14	23	5	2	QS=(43.23 18.33 19.17)	QSr=(0.153 0.065 0.068)
Fruit size	7	18	20	1	2	QD=(35.94 17.08 19.17)	QDr=(0.127 0.060 0.068)
Aroma	1	8	12	19	8	QA=(63.02 19.58 16.67)	QAr=(0.222 0.069 0.059)
Mouth feel	0	0	2	9	37	QT=(93.23 20.00 4.58)	QTr=(0.329 0.071 0.016)

## Sheet: Table S3
Supplemental Table 3. Overall triplets of pear samples
Sample	2018	2019
S1	SO1=(64.26 49.68 40.34)	SO1=(54.18 41.13 37.58)
S2	SO2=(58.70 48.03 40.90)	SO2=(64.21 45.79 38.72)
S3	SO3=(57.69 46.57 38.40)	SO3=(55.61 43.39 39.61)
S4	SO4=(62.27 48.52 40.47)	SO4=(50.91 39.20 34.72)
S5	SO5=(68.52 51.74 38.80)	SO5=(55.12 41.65 38.38)
S6	SO6=(59.33 47.18 40.37)	SO6=(49.49 39.03 37.17)
S7	SO7=(62.18 49.25 40.16)	SO7=(50.38 40.81 36.59)
S8	SO8=(51.69 43.51 38.55)	SO8=(49.41 39.93 38.22)
S9	SO9=(57.59 47.47 41.68)	SO9=(56.98 42.92 38.02)
S10	SO10=(59.61 47.19 40.97)	SO10=(53.44 41.31 38.70)
S11	SO11=(62.15 47.31 38.92)	SO11=(60.55 42.79 36.11)
S12	SO12=(66.48 50.50 39.36)	SO12=(61.48 44.33 36.42)

## Sheet: Table S4
Supplemental Table 4. Values of overall membership function of pear samples
Overall membership function	Values
2018
B1	0.000	0.109	0.310	0.512	0.713	0.914	1.000	0.858	0.610	0.362
B2	0.000	0.194	0.402	0.611	0.819	1.000	0.968	0.724	0.479	0.235
B3	0.000	0.191	0.405	0.620	0.835	1.000	0.940	0.679	0.419	0.159
B4	0.000	0.129	0.335	0.541	0.747	0.953	1.000	0.809	0.562	0.315
B5	0.000	0.062	0.256	0.449	0.642	0.835	1.000	0.962	0.704	0.446
B6	0.000	0.166	0.378	0.590	0.802	1.000	0.983	0.736	0.488	0.240
B7	0.000	0.144	0.347	0.550	0.753	0.956	1.000	0.805	0.556	0.307
B8	0.042	0.272	0.501	0.731	0.961	1.000	0.784	0.525	0.266	0.006
B9	0.000	0.208	0.419	0.629	0.840	1.000	0.942	0.702	0.462	0.222
B10	0.000	0.161	0.373	0.584	0.796	1.000	0.990	0.746	0.502	0.258
B11	0.000	0.109	0.320	0.532	0.743	0.955	1.000	0.798	0.541	0.284
B12	0.000	0.080	0.278	0.476	0.674	0.872	1.000	0.911	0.657	0.402
2019
B1	0.000	0.169	0.412	0.655	0.898	1.000	0.845	0.579	0.313	0.047
B2	0.000	0.035	0.253	0.471	0.690	0.908	1.000	0.850	0.592	0.334
B3	0.000	0.179	0.410	0.640	0.871	1.000	0.889	0.637	0.384	0.132
B4	0.000	0.211	0.467	0.722	0.977	1.000	0.738	0.450	0.162	0.000
B5	0.000	0.157	0.397	0.637	0.877	1.000	0.873	0.612	0.352	0.091
B6	0.000	0.244	0.501	0.757	1.000	0.986	0.717	0.448	0.179	0.240
B7	0.011	0.256	0.501	0.746	0.991	1.000	0.737	0.464	0.190	0.000
B8	0.013	0.263	0.514	0.764	1.000	0.985	0.723	0.461	0.200	0.000
B9	0.000	0.138	0.371	0.604	0.837	1.000	0.921	0.658	0.395	0.132
B10	0.000	0.191	0.433	0.675	0.917	1.000	0.830	0.572	0.314	0.055
B11	0.000	0.052	0.286	0.520	0.753	0.987	1.000	0.738	0.461	0.184
B12	0.000	0.064	0.290	0.515	0.741	0.967	1.000	0.766	0.491	0.217

## Sheet: Table S5
Supplemental Table 5. Similarity values of quality attributes for Korla pear
Attributes	F1/Not satisfactory	F2/Fair	F3/Satisfactory	F4/Good	F5/Very good	F6/Excellent	Rank
2018
Peel color	0.000	0.149	0.760	0.843	0.219	0.000	3
Fruit shape	0.000	0.323	0.952	0.626	0.067	0.000	4
Fruit size	0.022	0.467	0.780	0.186	0.000	0.000	5
Aroma	0.000	0.000	0.270	0.920	0.676	0.068	2
Mouth feel	0.000	0.000	0.000	0.070	0.640	0.550	1
2019
Peel color	0.000	0.155	0.896	0.776	0.086	0.000	5
Fruit shape	0.000	0.276	0.915	0.509	0.025	0.000	3
Fruit size	0.013	0.488	0.899	0.264	0.000	0.000	4
Aroma	0.000	0.000	0.303	0.922	0.432	0.000	2
Mouth feel	0.000	0.000	0.000	0.068	0.671	0.568	1

## Sheet: Table S6
Supplemental Table 6. Primary metabolites detected in the pulp of Korla pear by using GC-MS
No.	Compounds	RT	Concentration(μg/g FW)
			sample1	sample2	sample3	sample4	sample5	sample6	sample7	sample8	sample9	sample10	sample11	sample12
AA1	L-Valine	6.11	2.16±0.33	1.92±0.42	1.08±0.13	1.77±0.78	0.83±0.09	0.30±0.25	3.65±0.95	1.52±0.31	3.18±0.60	0.72±0.08	1.54±0.20	5.36±0.29
AA2	L-Isoleucine	8.12	0.38±0.01	0.16±0.16	0.02±0.03	0.34±0.15	0.54±0.24	-	1.01±0.12	0.42±0.10	0.92±0.23	0.02±0.02	0.08±0.11	1.01±0.07
AA3	L-Proline	9.21	12.15±0.53	13.24±0.71	12.03±0.10	12.38±0.46	12.63±0.45	11.93±0.98	14.34±1.05	19.83±4.61	12.78±1.18	13.95±1.11	12.59±0.30	37.26±0.70
AA4	Serine	10.18	0.79±0.10	0.63±0.43	0.23±0.26	1.20±0.79	0.05±0.07	0.07±0.10	3.77±0.83	1.06±0.25	3.42±1.05	0.23±0.15	0.31±0.09	4.75±0.21
AA5	L-Threonine	11.00	0.53±0.10	0.25±0.10	0.02±0.00	0.72±0.60	0.11±0.05	0.04±0.04	2.00±0.28	0.61±0.14	1.82±0.46	0.12±0.17	0.19±0.05	2.81±0.03
AA6	L-Aspartic acid	15.67	9.74±2.75	9.69±3.70	3.09±1.53	8.03±3.15	1.32±0.70	2.21±1.62	12.06±0.75	5.77±1.34	10.81±1.48	6.61±3.03	8.86±2.29	52.88±5.89
AA7	L-Glutamic acid	19.24	1.20±0.53	0.91±0.57	0.47±0.06	0.83±0.71	0.53±0.11	0.09±0.05	1.47±0.38	0.18±0.12	1.28±0.10	0.55±0.08	0.67±0.27	4.73±0.10
A1	Malic acid	14.61	1078.48±32.44	867.95±58.03	967.25±125.69	745.91±167.88	1213.90±80.76	985.56±94.04	681.13±98.18	1809.13±420.52	600.20±25.76	857.15±122.09	1254.63±88.30	1334.15±5.54
A2	L-(+)-Tartaric acid	18.51	3.91±1.42	2.36±0.24	2.37±0.11	2.69±0.57	4.19±0.52	3.11±0.43	3.07±0.86	7.79±1.81	2.79±1.02	3.99±0.29	2.77±0.21	7.58±1.49
A3	Citric acid	26.21	25.93±3.58	23.75±5.96	16.82±3.80	18.35±1.85	30.92±4.75	20.80±3.47	14.27±3.68	21.61±5.02	12.35±1.10	17.99±3.86	31.40±2.27	29.07±3.62
A4	Quininic acid	27.46	141.12±23.83	139.97±11.68	151.98±25.56	134.88±19.62	129.38±9.16	111.44±16.75	201.16±28.31	133.74±47.67	180.70±37.55	212.43±162.28	105.39±20.03	140.99±17.96
A5	Palmitic Acid	34.41	6.38±1.34	4.16±1.89	10.01±4.53	4.21±1.61	4.30±0.57	3.64±2.93	6.52±3.40	13.83±3.21	5.41±1.90	3.95±1.19	14.20±8.54	5.71±0.96
A6	Stearic acid	44.07	6.19±1.32	4.61±2.37	9.70±4.08	4.34±1.97	3.98±0.49	1.93±1.71	5.90±1.31	10.03±2.33	5.18±0.88	3.50±0.50	15.05±9.92	2.97±0.41
S1	D-(-)-Fructofuranose	25.77	13887.58±689.07	13457.62±118.27	13477.61±308.60	11285.72±359.93	13385.76±338.44	14691.64±690.07	12812.80±1159.78	18492.86±4309.41	11544.14±576.32	13378.98±2811.32	13662.59±292.28	15126.42±94.34
S2	Fructose	26.07	14059.08±1042.33	14100.03±330.19	14671.29±375.97	12012.71±22.17	14592.47±72.28	14486.72±1109.88	14291.41±1242.02	20999.04±4646.51	12767.84±1683.07	15340.81±363.97	13675.13±605.81	15814.72±145.21
S3	Psicopyranose	27.11	8071.02±283.47	7119.70±34.16	7394.70±192.11	6820.89±394.51	7692.53±159.81	8311.56±418.73	8196.42±918.80	11453.29±2590.96	7258.07±444.15	7799.96±1495.71	8243.22±148.52	8537.63±137.48
S4	Glucose	28.81	9378.76±298.14	8145.27±138.45	8721.31±204.78	8295.89±350.80	8951.02±356.64	9533.70±425.68	10195.96±1211.39	13910.25±3120.71	9022.08±564.98	9461.26±1420.73	9556.60±150.36	10122.67±155.73
S5	d-Galactose	29.31	209.27±7.51	157.95±5.52	180.98±8.71	196.67±12.48	201.55±8.22	206.12±8.39	245.54±34.45	303.88±47.85	216.45±8.29	217.77±26.30	139.70±96.73	202.48±7.65
S6	D-Glucitol	30.26	17151.75±1583.47	15193.00±230.99	15333.50±601.49	16030.87±1348.76	17775.57±443.94	18509.95±516.29	19099.49±2082.13	24335.64±5912.74	16919.81±1051.80	19567.97±933.09	12171.03±8458.33	18396.04±807.07
S7	Sucrose	48.42	2403.74±197.06	2410.82±256.57	1906.17±193.56	2235.75±255.53	2721.29±151.37	2968.10±246.14	2248.34±365.87	2210.30±677.50	1982.99±212.75	2817.94±72.00	2420.70±191.39	1900.73±168.91
	Total Amino acid		26.95±4.22	26.80±5.72	16.94±1.75	25.28±5.74	16.00±1.17	14.65±2.93	38.30±2.17	29.38±6.64	34.21±3.62	22.19±4.12	24.24±2.66	108.82±5.90
	Total acid		1262.00±46.32	1042.80±50.44	1158.13±121.62	910.38±178.29	1386.67±78.79	1126.47±87.93	912.05±117.15	1996.12±385.37	806.63±60.89	1099.01±41.92	1423.44±123.54	1520.47±13.57
	Total sugar		65161.19±785.76	60584.40±811.59	61685.57±1633.43	56878.51±2251.72	65320.18±965.96	68707.79±3231.71	67089.96±6116.23	91705.26±20996.43	59711.39±4403.83	68584.68±5301.77	59868.96±7403.99	70100.69±322.30
	Sugar/Acid		51.63	58.10	53.26	62.48	47.11	60.99	73.56	45.94	74.03	62.41	42.06	46.10
note: AA1-7 represent amino acid; A1-6 represent organic acid; S1-7 represented soluble sugar; '-' means not detected.

## Sheet: Table S7
Supplemental Table 7. Volatiles detected in the peel of Korla pear by using HS-SPME-GC-MS
No.	Compounds	RT	RI	Concentration(μg/g FW)
				sample1	sample2	sample3	sample4	sample5	sample6	sample7	sample8	sample9	sample10	sample11	sample12
V1	Hexanal	5.15	800	11363.01±9226.72	8975.26±896.25	8207.33±1752.83	22437.63±5753.16	11308.53±3310.37	13733.90±11013.03	3472.75±4881.75	9105.44±1817.11	35617.72±9163.72	7852.41±3353.13	6649.78±6466.66	16727.29±1586.71
V2	(E)-2-Hexenal	7.15	854	2782.32±614.96	5759.32±750.49	7250.65±1611.73	19739.13±6586.41	8024.65±2716.36	8511.94±9214.28	20063.81±17490.91	6323.64±2660.92	39086.40±1676.40	6137.05±3485.49	3078.33±1936.80	25240.84±5826.92
V3	1-Hexanol	7.64	868	58.27±10.46	178.69±30.16	-	20.65±16.19	261.18±60.92	-	378.78±302.70	133.27±33.00	66.75±67.17	130.77±64.19	141.89±168.97	632.22±169.76
V4	1,2-dimethyl-Benzene	8.42	887	17.50±4.92	29.78±8.12	22.32±2.99	-	48.83±3.07	-	50.84±33.31	30.48±5.65	-	-	108.07±117.10	73.82±40.50
V5	methoxy-phenyl-Oxime	9.08		43.28±6.62	84.23±13.94	57.97±9.58	3.12±0.65	120.83±23.78	99.47±72.50	180.71±205.11	66.95±12.48	260.88±28.51	60.11±40.91	89.59±84.22	374.30±52.87
V6	(E,E)-2,4-Hexadienal	9.48	911	-	62.78±14.23	169.92±74.91	39.81±26.01	85.10±28.75	260.90±185.20	234.51±129.19	104.87±53.18	387.34±283.71	49.44±19.00	42.85±30.50	1045.21±278.62
V7	Methyl hexanoate	9.95	925	-	-	-	-	-	-	2.26±1.83	3.12±0.05	11.27±2.50	-	2.73±2.97	-
V8	α-Thujene	10.23	929	3.50±0.80	7.43±1.26	1.93±0.58	15.79±1.43	5.07±1.73	4.17±2.49	9.81±4.86	5.50±1.68	3.64±1.08	5.07±2.55	3.11±3.61	6.74±1.28
V9	Acrylic acid isoamyl ester	10.85	940	5.74±0.48	9.22±0.20	6.12±2.63	12.11±0.66	11.77±2.83	8.12±6.01	17.70±18.20	4.39±0.44	24.71±5.45	5.35±2.97	3.61±3.49	20.73±12.11
V10	(E)-4-Oxohex-2-enal	11.61	958	84.64±14.19	116.59±30.65	155.14±40.37	183.81±45.03	280.74±117.56	175.61±107.91	298.18±172.62	92.10±26.02	384.49±64.04	74.36±22.77	55.12±37.27	1815.23±133.09
V11	Phenol	12.52	980	-	-	-	-	-	-	0.39±0.29	0.04±0.05	-	-	0.41±0.54	-
V12	Hexanoic acid	12.94	990	-	7.16±5.13	-	105.48±19.58	202.81±63.27	2.74±2.68	127.34±80.51	20.79±3.77	75.47±16.02	18.65±15.17	24.87±31.97	94.84±15.09
V13	Ethyl hexanoate	13.54	1000	-	2.96±2.20	-	-	-	-	0.32±0.34	1.74±1.80	-	-	5.12±4.44	-
V14	Octanal	13.68	1003	-	10.14±1.17	6.89±2.69	11.67±1.63	7.93±2.63	10.66±7.16	318.75±365.54	6.66±2.23	18.50±12.52	2.69±1.72	4.21±5.16	70.59±39.40
V15	(Z)-3-Hexen-1-yl acetate	13.82	1005	215.30±14.32	152.86±22.35	425.62±225.08	925.76±447.42	1488.71±415.21	406.95±338.12	2501.62±1684.78	296.80±117.89	471.19±91.79	969.00±460.16	650.72±386.22	861.30±414.87
V16	hexyl acetate	14.21	1011	82.43±9.47	398.57±65.89	141.60±30.43	278.47±79.55	818.52±543.92	164.89±101.95	529.44±445.99	295.09±17.12	237.75±121.74	289.61±125.71	539.56±479.91	370.59±39.36
V17	(2Z)-2-Hexen-1-yl acetate	14.31	1016	-	-	30.05±42.49	128.53±61.86	4.37±1.06	73.26±60.40	75.17±54.35	30.73±43.47	47.36±38.01	91.63±85.65	275.32±283.97	114.66±81.15
V18	p-Cymene	14.63	1025	11.58±4.67	7.12±1.56	3.65±0.60	24.06±2.27	0.60±0.12	5.32±3.32	12.03±9.27	4.25±0.84	9.09±6.06	1.81±0.84	60.38±84.36	-
V19	D-Limonene	14.88		486.53±72.77	317.57±88.65	125.69±29.59	911.68±180.37	34.16±3.87	170.87±101.29	507.94±366.76	197.31±24.16	269.18±135.77	65.80±11.37	260.88±311.52	937.00±140.66
V20	Benzeneacetaldehyde	15.49	1045	8.45±1.94	3.69±0.23	3.27±0.54	11.77±2.84	2.11±0.74	3.95±2.47	12.38±12.86	3.27±2.18	10.43±4.40	2.80±1.60	3.60±3.84	22.32±1.19
V21	γ-Terpinene	16.3	1060	11.07±2.22	9.98±2.87	4.42±0.77	-	-	6.80±4.59	9.57±8.42	7.19±1.31	-	-	13.83±17.73	-
V22	(Z)-1-ethoxy-4-methyl-2-Pentene	16.59		119.98±21.21	141.00±33.84	614.09±591.28	245.36±41.67	3.52±0.17	201.15±129.34	361.93±275.92	118.25±25.46	294.79±193.97	108.55±39.23	100.46±78.04	1941.80±85.73
V23	(E)-2-Octen-1-ol	16.89	1067	-	1.21±0.64	-	0.63±0.31	0.51±0.36	-	0.46±0.29	2.60±1.30	-	-	1.15±1.57	-
V24	1-Octanol	17.08	1071	19.72±5.60	27.36±5.64	12.73±2.82	29.29±2.07	22.63±4.84	17.54±10.67	45.22±36.02	24.36±2.91	42.78±22.23	19.10±9.64	23.17±23.60	97.24±5.57
V25	1-methyl-4-(1-methylethylidene)-Cyclohexene	17.61	1088	2.22±0.17	-	-	-	-	-	0.59±0.60	-	-	-	-	-
V26	2-ethenyl-1,4-dimethyl-Benzene	17.83	1090	-	-	-	-	-	-	0.37±0.27	-	-	-	-	-
V27	2-Nonanone	17.99	1092	17.00±2.27	-	21.09±4.05	-	-	19.51±15.57	156.99±121.33	30.45±3.19	-	26.14±13.17	17.09±16.56	86.18±17.73
V28	Linalool	18.42	1099	2.03±0.82	9.05±2.32	2.21±0.64	5.23±0.83	4.54±0.93	5.71±4.21	2.66±2.13	6.44±1.63	6.53±0.19	2.29±1.10	2.26±2.14	8.06±1.58
V29	Undecane	18.51	1100	-	-	1.78±0.28	4.25±0.22	4.33±1.09	3.16±2.58	2.06±1.32	2.99±0.66	5.71±0.49	1.87±0.72	2.55±2.56	8.23±1.86
V30	Nonanal	18.68	1104	417.04±111.64	425.90±120.48	211.58±80.38	530.73±86.50	416.57±265.90	338.04±231.53	584.16±471.72	231.39±84.50	798.32±146.25	308.23±189.49	473.33±549.12	263.55±42.94
V31	Heptyl acetate	19.08	1113	3.02±0.45	-	3.09±1.26	10.93±6.63	13.09±3.30	2.58±1.87	22.30±20.54	11.06±1.67	-	11.52±4.55	16.63±18.21	6.32±1.06
V32	1,2,4,5-tetramethyl-Benzene	19.17	1116	3.53±0.18	4.75±0.50	9.82±4.32	16.34±1.54	25.18±5.50	7.74±4.41	10.38±10.32	15.70±2.33	35.93±6.67	8.84±4.26	-	15.15±1.09
V33	Isophorone	19.26	1124	1.20±0.92	-	3.30±1.21	-	-	-	6.04±3.66	-	-	-	-	67.36±11.66
V34	trans-Limonene oxide	20.11	1138	2.15±0.14	-	-	-	7.14±1.38	-	0.17±0.09	-	-	-	-	-
V35	(Z)-3-Nonen-1-ol	21.02	1156	0.64±0.18	-	-	0.44±0.31	-	0.26±0.18	0.50±0.24	-	-	0.17±0.05	0.03±0.04	5.42±0.63
V36	Benzoic acid	21.31	1170	7.94±1.83	5.88±0.37	8.17±2.93	-	-	11.45±7.56	10.08±7.32	4.80±1.61	-	-	-	103.50±53.69
V37	1-Nonanol	21.97	1173	45.63±7.86	26.03±5.32	13.23±4.37	28.87±2.05	31.71±8.94	23.75±14.08	77.82±75.90	23.75±3.87	55.73±4.34	31.84±12.07	38.77±39.67	147.34±16.28
V38	1-methyl-4-(1-methylethyl)-Cyclohexanol	22.08	1178	-	-	-	-	-	-	-	-	-	-	-	35.01±11.65
V39	Naphthalene	22.19	1182	2.68±0.68	6.05±0.96	2.04±0.60	5.64±2.11	6.28±0.94	2.91±1.58	4.80±4.11	4.64±0.41	19.77±16.56	2.65±1.00	3.49±3.55	26.36±4.81
V40	L-α-Terpineol	22.91	1190	-	-	8.61±1.49	-	-	11.11±10.36	-	11.30±1.90	-	-	5.96±6.25	18.46±13.11
V41	Hexyl butyrate	22.94	1192	4.51±0.79	24.86±4.19	14.50±5.66	54.56±17.03	-	7.37±6.05	-	22.13±5.80	-	16.08±9.17	13.45±8.69	49.62±10.42
V42	(E)-Butanoic acid-2-hexenyl ester	23.08	1195	1.16±0.46	11.54±4.41	6.94±5.47	14.39±9.85	5.74±2.02	5.95±4.51	7.56±7.07	4.17±0.74	12.22±8.01	5.68±4.27	5.41±3.42	31.02±11.28
V43	Ethyl octoate	23.18	1196	-	-	-	-	-	0.54±0.35	-	0.32±0.24	-	-	-	-
V44	Dodecane	23.38	1200	9.03±1.81	22.07±6.33	20.82±7.75	63.09±6.28	43.03±11.10	23.81±14.81	24.73±21.59	31.22±5.78	77.73±12.31	26.36±14.79	22.44±17.49	49.16±10.69
V45	Decanal	23.57	1206	14.47±2.64	15.87±1.27	13.72±3.43	29.10±2.64	15.99±1.93	20.01±12.54	23.94±14.63	13.19±0.39	34.39±24.17	11.36±7.12	7.91±8.65	144.89±62.39
V46	Octyl acetate	23.83	1210	-	-	-	4.61±0.26	-	-	-	3.44±0.32	-	4.13±2.33	4.48±4.81	-
V47	(Z)-3,7-dimethyl-2,6-Octadienal	24.98	1240	0.53±0.10	-	1.67±0.42	3.81±0.21	2.80±0.78	1.72±1.18	-	1.50±0.11	4.56±0.13	0.88±0.62	4.37±5.58	2.72±0.66
V48	Geraniol	25.59	1255	-	-	-	-	-	4.36±2.83	-	-	-	2.88±1.42	-	4.31±3.08
V49	Acetic acid-2-phenylethyl ester	25.69	1258	3.45±0.15	6.22±1.09	7.69±1.72	-	-	3.92±2.37	8.56±6.04	8.23±4.30	-	3.74±1.90	6.37±6.66	22.06±0.74
V50	9-Decen-1-ol	25.93	1262	1.81±0.21	4.00±1.09	1.57±0.43	-	2.91±0.28	3.08±1.89	-	2.32±0.32	7.52±0.44	1.58±0.69	2.41±2.45	25.53±2.11
V51	Nonanoic acid	26.48	1273	5.58±2.20	7.19±0.88	-	-	-	6.15±4.11	-	-	3.91±1.11	6.95±2.78	0.01±0.01	26.95±14.78
V52	1-Decanol	26.69	1273	3.99±0.47	8.97±3.33	1.22±0.68	-	5.04±1.55	5.94±4.77	2.82±1.67	6.47±2.00	36.70±2.70	4.09±2.16	8.19±9.05	38.34±2.89
V53	2,6,11-trimethyl-Dodecane	26.85	1275	5.20±1.08	10.27±2.79	8.00±1.91	5.87±0.68	12.80±3.44	10.67±8.08	7.40±7.15	10.65±2.95	36.70±2.70	9.00±4.88	7.50±9.53	-
V54	Tridecane	28.02	1300	8.43±1.65	9.89±2.42	9.31±3.29	27.20±3.85	16.00±5.05	10.56±7.24	13.07±9.35	9.64±1.22	58.40±18.65	7.44±2.89	20.26±14.69	29.92±5.48
V55	n-Butyric acid 2-ethylhexyl ester	28.74	1317	16.29±2.32	8.81±2.05	7.88±3.35	21.71±1.12	-	6.91±4.31	-	5.74±0.72	-	-	12.90±18.24	15.18±4.67
V56	2,3,5,8-tetramethyl-Decane	28.96	1318	4.63±0.64	6.83±1.11	5.36±1.10	14.82±3.16	-	6.50±4.74	3.45±1.17	6.55±1.22	27.36±1.96	5.80±2.90	-	14.38±2.92
V57	Lavandulyl propionate	31.38	1375	2.88±0.81	-	-	-	-	-	3.25±1.18	-	-	-	-	14.75±0.76
V58	Hexanoic acid hexyl ester	31.76	1384	6.99±0.65	13.16±4.66	9.88±3.39	-	-	8.89±5.71	10.31±6.17	9.65±1.18	-	8.07±3.67	8.94±6.61	36.33±4.78
V59	(E)-Hexanoic acid-2-hexenyl ester	31.91	1391	-	2.31±0.96	2.24±1.68	2.93±1.66	1.38±0.31	-	-	1.31±0.32	1.22±0.44	-	1.10±0.54	5.13±2.61
V60	Tetradecane	32.45	1400	21.84±2.57	23.84±4.80	19.16±5.61	53.87±0.84	36.76±7.31	27.73±17.54	27.92±19.78	19.71±4.69	58.37±36.05	21.87±10.39	18.28±17.00	91.39±18.37
V61	2,6,10-trimethyl-9-Undecenal	32.75	1416	8.78±1.82	14.04±2.78	7.74±1.66	20.65±1.52	14.32±1.45	11.33±7.09	7.95±1.99	8.06±0.47	27.60±1.85	10.80±5.34	8.54±8.65	66.02±6.73
V62	cis-Geranylacetone	34.31	1435	11.46±0.84	9.68±1.57	9.47±2.32	28.90±3.27	16.67±2.41	9.05±5.99	12.72±7.69	8.11±0.96	32.86±2.48	9.52±4.51	-	65.67±7.45
V63	Formic acid undecyl ester	34.39	1441	12.32±1.76	19.61±2.83	16.72±4.92	35.87±21.96	27.61±5.87	18.95±12.97	13.09±7.74	14.37±2.44	61.90±5.20	14.44±6.63	14.14±12.38	57.28±12.44
V64	cis-β-Farnesene	34.56	1444	-	-	-	-	-	-	-	0.15±0.21	-	-	0.02±0.03	-
V65	Humulene	35.1	1454	6.45±0.37	-	7.18±1.57	22.14±1.63	7.32±4.67	7.36±5.21	-	6.38±0.79	23.48±2.71	5.06±3.14	0.36±0.51	31.44±3.75
V66	(E)-2-Dodecenal	35.5	1468	-	-	-	-	-	-	-	-	4.03±0.33	-	-	8.26±11.69
V67	1-Dodecanol	35.87	1473	8.96±1.02	12.71±4.22	8.03±3.72	24.93±0.71	11.12±2.31	10.98±7.27	11.60±8.26	22.54±1.30	15.96±3.23	7.35±4.13	10.23±10.98	52.17±11.74
V68	(Z,E)-α-Farnesene	36.15	1491	-	-	-	-	-	-	-	2.96±4.19	-	-	-	-
V69	Pentadecane	36.67	1500	-	-	-	231.63±39.53	-	-	135.08±105.09	-	169.19±14.29	75.66±34.47	109.54±113.74	-
V70	α-Farnesene	36.74	1508	-	178.54±64.60	65.62±68.43	-	-	111.04±150.79	-	277.18±116.53	17.69±17.94	-	-	-
V71	β-Curcumene	37.46	1514	1.89±0.31	3.19±1.05	-	-	-	2.72±1.71	-	3.80±1.25	-	-	-	-
V72	2,6,10-trimethyl-Tetradecane	38.37	1539	3.56±0.99	4.90±0.38	3.60±0.91	11.13±1.67	5.63±1.10	4.18±3.04	-	3.21±0.59	14.27±1.48	3.67±1.95	3.04±3.04	19.23±3.22
V73	D-Nerolidol	38.52	1544	7.60±1.94	5.36±0.80	4.26±1.10	-	-	5.67±3.96	-	4.56±0.70	-	-	-	29.25±2.29
V74	5-methyl-Pentadecane	38.7	1547	4.45±1.27	3.40±0.79	3.04±0.65	5.76±0.79	4.23±0.56	3.90±2.81	2.39±1.40	2.92±0.33	9.44±2.05	2.89±1.56	2.21±2.21	45.84±15.73
V75	Nerolidol	39.14	1554	6.34±1.40	4.70±0.95	2.75±0.71	-	-	4.86±3.83	-	3.34±0.52	-	-	-	14.44±3.26
V76	5,8-Diethyldodecane	39.44	1572	6.76±1.05	6.00±1.11	4.46±1.13	13.27±0.96	8.59±2.93	8.30±6.19	6.08±4.36	3.79±0.52	14.06±8.61	4.23±2.06	5.28±5.30	34.53±7.20
V77	Benzoic acid hexyl ester	39.54	1580	0.78±0.30	2.30±0.77	0.73±0.23	-	-	-	-	1.51±0.66	-	-	0.16±0.23	13.77±7.54
V78	2,2,4-Trimethyl-1,3-pentanediol diisobutyrate	39.95	1588	5.82±1.12	8.06±0.68	3.52±1.21	17.18±5.49	33.04±39.01	7.06±4.49	12.33±8.88	3.54±0.88	11.70±3.60	5.77±3.44	3.05±3.65	33.60±7.77
V79	Propanoic acid 2-methyl-decyl ester	40.08	1590	1.13±0.36	-	-	-	0.81±0.44	-	2.53±1.92	0.09±0.13	-	-	0.02±0.02	2.92±4.14
V80	Viridiflorol	40.34	1591	-	4.59±0.96	2.48±0.80	6.43±0.40	-	3.92±2.61	-	4.92±0.79	-	-	-	23.10±0.39
V81	Hexadecane	40.61	1600	19.34±6.51	8.07±1.19	7.31±1.41	11.54±6.95	9.39±2.29	10.15±6.76	5.84±3.93	5.90±0.77	24.55±1.79	9.49±4.93	8.89±9.67	64.97±10.36
V82	Tetradecanal	41	1613	4.64±1.47	4.20±1.98	2.06±0.49	4.98±1.03	2.89±0.07	2.37±1.58	2.60±1.85	2.87±0.59	6.11±2.33	3.81±2.35	0.16±0.23	41.36±12.54
V83	α-Bulnesene	41.18		-	2.69±0.59	1.45±0.49	-	-	2.38±1.85	-	5.06±1.65	-	-	-	6.57±5.58
V84	6,9-Heptadecadiene	43.14	1667	1.42±1.09	2.30±0.70	0.94±0.43	-	-	1.01±0.69	-	1.04±0.26	-	-	-	-
V85	1-Tetradecanol	43.5	1676	15.21±2.71	15.17±7.14	7.66±3.13	26.06±1.91	13.97±2.83	15.37±10.38	17.33±14.24	30.37±2.13	33.77±2.26	13.29±6.87	20.67±23.20	144.20±22.15
V86	1-Hydroxycyclohexyl phenyl ketone	44.48	1687	26.55±2.94	16.70±4.52	9.28±2.74	26.65±1.82	24.06±7.73	18.87±11.82	33.97±27.16	19.94±1.51	44.70±6.78	20.82±10.74	28.49±31.00	199.96±23.24
V87	1-Pentadecanal	44.93	1715	1.78±0.73	3.94±0.96	1.05±0.05	-	-	1.92±1.14	-	1.61±0.37	-	-	0.09±0.07	23.41±7.92
V88	Tetradecanoic acid	46.55	1768	-	-	-	-	-	-	-	-	-	-	-	1225.67±825.43
V89	2,6,11,15-tetramethyl-Hexadecane	47.84	1792	3.11±0.56	4.57±0.89	1.95±0.42	4.44±0.79	2.79±0.47	2.43±1.54	3.59±2.77	2.04±0.48	4.59±0.59	3.95±2.62	0.19±0.26	33.98±15.70
V90	Hexadecanal	48.26	1817	-	1.32±0.14	-	-	-	1.08±0.83	-	0.75±0.28	-	-	-	24.99±9.21
V91	Pentadecanoic acid	49.47	1867	-	-	-	-	-	-	-	-	-	-	0.34±0.27	1175.82±796.75
V92	1-Hexadecanol	49.86	1880	3.54±0.51	4.68±2.44	1.31±0.40	-	3.50±0.86	3.26±2.21	5.11±4.24	4.83±0.38	8.12±1.68	3.72±2.34	5.47±6.33	54.61±15.28
V93	Nonadecane	50.58	1900	12.53±2.51	10.42±3.54	3.85±1.18	14.95±1.67	10.66±2.42	8.46±5.42	13.17±10.90	9.98±0.72	20.84±1.67	10.30±5.22	13.42±15.15	94.82±78.39
V94	9-Hexadecenoic acid	51.43	1942	1.45±0.08	3.43±0.68	2.22±0.90	-	-	2.51±1.74	-	1.58±0.37	-	-	-	1610.17±1188.81
V95	n-Hexadecanoic acid	52.03	1968	-	-	-	-	-	-	-	-	-	-	-	3839.76±2523.03
V96	Eicosane	53.04	2000	2.65±0.58	3.36±1.42	1.04±0.23	3.83±0.78	2.75±0.45	1.69±1.09	3.26±2.83	1.47±0.29	-	2.58±1.15	-	52.30±27.70
V97	Heptadecanoic acid	54.32	2071	-	-	-	-	-	-	-	-	-	-	-	129.25±96.27
V98	1-Octadecanol	54.64	2082	2.39±0.53	1.53±0.35	0.76±0.16	-	-	0.95±0.62	-	1.89±0.30	-	-	-	17.92±13.96
V99	Heneicosane	55.21	2100	46.30±13.24	15.86±4.26	8.04±2.74	35.33±2.69	19.56±5.16	13.30±8.70	35.97±33.17	14.34±2.43	43.02±4.11	16.84±8.35	21.10±21.74	295.40±110.60
V100	Oleic Acid	55.76	2141	-	-	-	-	-	-	-	-	-	-	-	404.28±324.40
	Aldehydes			14592.03±9036.93	15209.98±1352.83	15701.00±1967.40	42773.88±5902.04	19790.88±6069.36	22631.26±20362.89	24473.96±16792.55	15693.62±3521.04	75589.04±10863.84	14326.35±6919.79	10222.35±8967.84	42602.93±7418.11
	Esters			361.82±18.22	660.49±98.13	676.60±317.75	1507.04±607.47	2405.04±698.33	715.39±530.20	3206.45±1857.15	717.44±140.89	879.32±183.18	1425.04±656.31	1563.72±1104.85	1655.28±551.83
	Alcohols			160.16±9.35	280.34±54.10	46.52±14.41	130.86±15.00	352.57±46.03	81.13±49.86	539.65±439.89	252.39±31.17	267.33±40.74	211.91±98.41	251.98±285.57	1214.99±238.70
	Terpenes			540.22±78.96	552.77±159.41	239.38±63.22	990.16±175.18	74.90±11.17	350.03±222.77	548.91±391.22	544.21±143.41	357.41±118.98	90.63±20.88	286.44±340.90	1220.67±153.76
	Others			502.16±50.73	628.11±122.17	1179.30±618.71	1166.82±82.36	979.40±142.81	955.84±633.21	1779.54±1085.28	645.07±68.46	2095.59±463.96	583.93±216.02	773.85±604.33	15082.46±5932.31
	Total			16156.39±9122.45	17331.70±1655.86	17842.80±2106.98	46568.77±5859.52	23602.79±5501.37	24733.64±21618.31	30548.51±18691.44	17852.73±3593.64	79188.69±11402.23	16637.86±7775.96	13098.35±11232.03	61776.33±13343.39
note: V1-100 represent volatiles; '-' means not detected.

## Sheet: Table S8
Supplemental Table 8. Seven volatile compounds uniquely detected in specific orchard in 2018
Volatiles	RT	RI	Concentration(μg/g FW)	Sample
2-ethenyl-1,4-dimethyl-Benzene	17.83	1090	0.37±0.27	S7
1-methyl-4-(1-methylethyl)-Cyclohexanol	22.08	1178	35.01±11.65	S12
(Z,E)-α-Farnesene	36.15	1491	2.96±4.19	S8
Tetradecanoic acid	46.55	1768	1225.67±825.43	S12
n-Hexadecanoic acid	52.03	1968	3839.76±2523.03	S12
Heptadecanoic acid	54.32	2071	129.25±96.27	S12
Oleic Acid	55.76	2141	404.28±324.40	S12

## Sheet: Table S9
Supplemental Table 9. List of potential chemical markers
No.	Compounds	VIP
1	L-(+)-Tartaric acid	2.06
2	Malic acid	1.88
3	D-(-)-Fructofuranose	1.83
4	α-Bulnesene	1.80
5	Fructose	1.80
6	Psicopyranose	1.68
7	L-Proline	1.64
8	Glucose	1.59
9	L-α-Terpineol	1.53

## Sheet: Sheet1
Supplemental Table 10. Locations of the 12 pear orhchards in Xinjiang
Sample	district	Location
S1	Kashi	Forestry station of the 49th regiment
S2	Kashi	No.19 company of the 45th regiment
S3	Akesu	Kekeya, Akesu
S4	Akesu	No.1 company of the 12th regiment
S5	Kuerle	No.3 company of the 29th regiment
S6	Kashi	Yecheng
S7	Akesu	No.17 company of the 10th regiment
S8	Kuerle	No.8 orchard of the 2nd Shayidong farm, Kuerle
S9	Akesu	No.10 company of the 12th regiment
S10	Kuerle	No.3 company of the 33rd regiment
S11	Kuerle	National fruit germplasm resources garden of Xinjiang academy of agricultural sciences of Luntai
S12	Akesu	Shaya
